# Supplementary material for: Effects of Anesthesia and Surgery on the Morphologic and Functional Development of the Premature Neonatal Brain: A Systematic Review and Meta-Analysis
Source: J Clin Med. 2025 Jan 30;14(3):918. doi: 10.3390/jcm14030918 (PMC11818576; doi:10.3390/jcm14030918)
Supplement: Supplementary file 1 [file jcm-14-00918-s001.zip]

Archive with 1 entries (1 files):
- jcm-3383187-supplementary.pdf
